# Supplementary material for: Analysis of the Potential Range of Anticlea sibirica L. (Kunth) and Its Changes under Moderate Climate Change in the 21st Century
Source: Plants (Basel). 2022 Nov 28;11(23):3270. doi: 10.3390/plants11233270 (PMC9738958; doi:10.3390/plants11233270)
Supplement: Supplementary file 1 [file plants-11-03270-s001.zip]

Archive with 1 entries (1 files):
- plants-1978540-supplementary.pdf
